# Supplementary material for: Direct detection of Corynebacterium striatum, Corynebacterium propinquum, and Corynebacterium simulans in sputum samples by high-resolution melt curve analysis
Source: BMC Infect Dis. 2021 Jan 7;21:21. doi: 10.1186/s12879-020-05633-z (PMC7788810; doi:10.1186/s12879-020-05633-z)
Supplement: Supplementary file 1 — Additional file 1. Bacterial strains used in this study. [file 12879_2020_5633_MOESM1_ESM.xlsx]

## Sheet: Sheet1
Additional file 1. Bacterial strains used in this study.
Bacteria	Source of strain	No. of strains
Corynebacterium striatum	ATCC 6940	1
Corynebacterium striatum	Isolated strains	60
Corynebacterium propinquum	DSM 44285	1
Corynebacterium propinquum	Isolated strains	3
Corynebacterium simulans	DSM 44415	1
Corynebacterium simulans	Isolated strains	6
Nocardia farcinica	Isolated strain	1
Nocardia cyriacigeorgica	Isolated strain	1
Nocardia abscessus	Isolated strain	1
Klebsiella pneumoniae	Isolated strain	1
Pseudomonas aeruginosa	Isolated strain	1
Staphylococcus aureus	Isolated strain	1
Streptococcus pneumoniae	Isolated strain	1
Haemophilus influenzae	Isolated strain	1
Mycoplasma pneumoniae	Isolated strain	1
Legionella pneumophila	Isolated strain	1
Acinetobacter baumannii	Isolated strain	1
Streptococcus pyogenes	Isolated strain	1
Proteus mirabilis	Isolated strain	1
Morganella morganii	Isolated strain	1
Citrobacter koseri	Isolated strain	1
Burkholderia cepacia	Isolated strain	1
Enterobacter aerogenes	Isolated strain	1
Serratia marcescens	Isolated strain	1
Enterobacter cloacae	Isolated strain	1
Escherichia coli	Isolated strain	1
Moraxella catarrhalis	Isolated strain	1
Haemophilus haemolyticus	Isolated strain	1
Neisseria meningitidis	Isolated strain	1
Pseudomonas putida	Isolated strain	1
Stenotrophomonas maltophilia	Isolated strain	1
Mycobacterium fortuitum	Isolated strain	1
ATCC, American Type Culture Collection, Manassas, Virginia, US;
DSM, Deutsche Sammlung von Mikroorganismen und Zellkulturen GmbH (German Collection of Microorganisms and Cell Cultures), Braunschweig, Germany.
